# Supplementary material for: Cell Membrane Fragment-Wrapped Parenteral Nanoemulsions: A New Drug Delivery Tool to Target Gliomas
Source: Cells. 2024 Apr 6;13(7):641. doi: 10.3390/cells13070641 (PMC11011487; doi:10.3390/cells13070641)
Supplement: Supplementary file 1 [file cells-13-00641-s001.zip]

Archive with 1 entries (1 files):
- cells-2769066-supplementary.pdf
